# Supplementary material for: Analysis of proposed carbon capture projects in the US power sector and co-location with environmental justice communities
Source: PLoS One. 2025 May 16;20(5):e0323817. doi: 10.1371/journal.pone.0323817 (PMC12084031; doi:10.1371/journal.pone.0323817)
Supplement: S1 File — (CSV) [file pone.0323817.s003.csv]

Project name	Country	Partners	Project ty	Fuel type	Announceme	FID	Operation	Suspension	Project status	Project phase	Scale	Announced	Announce_1	Latitude	Longitude	Sector	Fate of ca	Part of CC
Broadwing Clean Energy Complex (IL) / Illinois Allam-Fetvedt cycle power plant	United States	8Rivers, ADM	Capture	Natural gas	2021	2023	2025		Planned	Early development	Commercial	1	1	39.8754	-88.8993	Power and heat	Unknown/unspecified	Decatur IL
CalCapture CCS+ Elk Hills power plant (CA)	United States	Next carbon solutions (NextDecade), California Resource Corporation (Carbon TerraVault)	Full chain	Natural gas	2019	2023	2024		Planned	Advanced development	Commercial	1.4	1.4	35.280528	-119.470135	Power and heat	EOR	Elk hills
Calpine Baytown Energy Center (TX)	United States	Calpine, Technip Energies, Shell, Zachry Group	Capture	Natural gas	2023				Planned			2	2	29.771707	-94.904757	Power and heat	Unknown/unspecified
Calpine Deer Park Energy Center (TX)	United States	Calpine Texas CCUS Holdings	Capture	Natural gas	2021				Planned	Advanced development	Commercial	0.82	5	29.712739	-95.134754	Power and heat	Dedicated storage
Calpine Delta Energy Center (CA)	United States	ION Clean Energy, Inc., Calpine	Capture	Natural gas	2021				Planned					38.017124	-121.84506	Power and heat	Dedicated storage
Carbon Capture Retrofit at Sherman Generating Station (TX)	United States	Bechtel National, Inc.	Capture	Natural gas	2019				Planned					33.576686	-96.61453	Power and heat	Unknown/unspecified
CO2 capture at Coal Creek (ND)	United States	EERC, NDIC, Rainbow Energy, Mitshubishi HI, Kiewit	Capture	Coal	2021	2025			Planned					47.378562	-101.157321	Power and heat	Unknown/unspecified
CO2 capture at Duke Energy's East Bend Station (KY)	United States	EPRI, MTR	Capture	Coal	2018				Planned					38.905411	-84.851392	Power and heat	EOR
Competitive Power Ventures CCGT CPV Shay Energy Center (WV)	United States	Competitive Power Ventures	Capture	Natural gas	2021				Planned	Early development	Commercial			39.277942	-80.726602	Power and heat	Unknown/unspecified
Coyote Clean Power Project (CO)	United States	8Rivers, Southern Ute Indian Reservation	Full chain	Natural gas	2021	2023	2025		Planned	Advanced development	Commercial	0.865	0.865	37.007903	-108.023733	Power and heat	Unknown/unspecified
Dry Fork Integrated Commercial CCS (WY)	United States	Membrane Technology and Research, Basin Electric Power Cooperative, Electric Power Research Institute, University of Wyoming, Bismarck	Full chain	Coal	2016		2025		Planned	Early development	Commercial	3	3	44.388915	-105.461027	Power and heat	Unknown/unspecified
Fidelis Project Cyclus Baton Rouge (LA)	United States	Fidelis new energy (Cyclus Steam & Power, Gron Fuels, Capio Sequestration)	Full chain	Waste-to-energy	2022		2032		Planned			1	1	30.437395	-91.20481	Power and heat	Dedicated storage
Gerald Gentleman Station Carbon Capture (NE)	United States	ION Engineering, Nebraska Public Power District, Siemens, Koch Modular, Sargent & Lundy	Capture	Coal	2013		2025		Planned	Advanced development	Commercial	3.8	3.8	41.080848	-101.141182	Power and heat	EOR
James M Barry Electric Generating Plant CCUS (AL)	United States	Southern Company Services, Linde Gas North America LLC, GE Gas Power	Capture	Natural gas	2022		2030		Planned	Advanced development	Commercial	0.5	0.5	31.002365	-88.020104	Power and heat	Unknown/unspecified
Kern River Eastridge cogeneration plant San Joaquin Valley (CA)	United States	Chevron	Capture	Natural gas	2022				Planned					35.452104	-118.984787	Power and heat	Dedicated storage
LG&E Cane Run NGCC CR7 (KY)	United States	LG&E Cane Run, Electric Power Research Institute (FEED), University of Kentucky (tech), DOE (FEED funding)	Capture	Natural gas	2022				Planned	Under evaluation	Commercial	1.7	1.7	38.18198	-85.883973	Power and heat	Unknown/unspecified
Mendota BECCS power project (Clean Energy Systems Carbon Negative Energy Plant - Central Valley) (CA)	United States	Schlumberger New Energy, Chevron Corp., Microsoft and Clean Energy Systems Chevron Corporation, Schlumberger New Energy, Microsoft and Clean Energy Systems	Full chain	Biomass	2021	2023	2025		Planned			0.3	0.3	36.76	-120.381	Power and heat	Dedicated storage
Mustang Station Carbon Capture (TX)	United States	Golden Spread Electric Cooperative, �University of Texas at Austin�	Full chain	Natural gas	2019		2025		Planned			1.5	1.5	32.972526	-102.741463	Power and heat	EOR
Net Power Odessa gas plant (TX)	United States	Net Power, Oxy (T&S), 8 Rivers capital (funding)	Full chain	Natural gas	2022		2026		Planned					31.880889	-102.811725	Power and heat	Dedicated storage	Oxy CO2 sequestration hub (TX)
Plant Daniel Carbon Capture (MS)	United States	Southern Company Services, Linde Gas North America LLC	Capture	Coal	2019		2025		Planned	Advanced development	Commercial	1.8	1.8	30.532136	-88.557066	Power and heat	Dedicated storage	ECO2S
Prairie State Generating Station Carbon Capture (IL)	United States	Prairie Research Institute (University of Illinois), Mitsubishi Heavy Industries, Kiewit Engineering Group, Sargent & Lundy	Full chain	Coal	2019		2025		Planned	Advanced development	Commercial	5	7.2	38.279393	-89.667856	Power and heat	Dedicated storage	Illinois Storage Corridor
Project Tundra at Milton R Young Station (ND)	United States	Minnkota Power Cooperative Inc.	Full chain	Coal	2018	2023	2026		Planned	Advanced development	Commercial	3.1	3.6	47.065715	-101.21429	Power and heat	Dedicated storage	Minnkota-Summit Carbon solutions storage (ND)
Tampa Electric Company Polk Power station NGCC (FL)	United States	Tampa Electric Company, ION Clean Energy, DOE (FEED funding)	Capture	Natural gas	2022				Planned			3.7	3.7	27.726274	-81.988511	Power and heat	Dedicated storage
The ZEROS project Chambers & Liberty County (Jefferson) (TX)	United States	Texas Water Resources Institute	Capture	Waste-to-energy	2019		2023		Planned			1.5	1.5	29.7525	-94.6864	Power and heat	EOR
Clean Energy Systems Delano Bioenergy with Carbon Removal & Storage ( BiCRS) Plant - Madera County	United States	Clean Energy Systems	Full chain	Waste-to-energy			2027		Planned	Early development	Commercial			38.690889	-121.737839	Power and heat	Dedicated storage
Dave Johnston Plant Carbon Capture	United States	Pacificorp		Coal					Planned	Early development	Commercial			42.838274	-105.776879	Power and heat
Diamond Vault CCS	United States	Cleco Power		Coal			2028		Planned	Early development	Commercial			31.397747	-92.719533	Power and heat
San Juan Generating Station Carbon Capture	United States	Enchant Energy		Coal			2024		Planned	Advanced development	Commercial			36.802456	-108.437606	Power and heat
CWLP Carbon Capture Project	United States	University of Illinois, Linde, BASF, Affiliated Engineers, Affiliated Construction Services, Visage Energy		Coal					Planned					39.80549541	-89.63988972	Power and heat
Quail Run Carbon Capture Project	United States	Quail Run Carbon,OGCI, NAES Corporation, Elysian Ventures LLC, Starwood Energy		Natural gas	2022				Planned					31.8420464	-102.31446	Power and heat
Covanta	United States	University of Illinois, Covanta		Waste-to-energy	2022				Planned					39.734313	-86.19013	Power and heat
Baytown Low Carbon Hydrogen Project	United States	ExxonMobil, Technip Energies		Natural gas	2022				Planned					29.75898618	-95.00328479	Power and heat
Filer City Biomass CCS Project	United States	CMS Enterprises		Biomass	2023				Planned					44.21758861	-86.28694607	Power and heat
CarbonSAFE Eos	United States	Colorado School of Mines, Carbon America and Los Alamos National Laboratory (LANL)	Storage		2023				Planned					38.211367	-104.605184	Power and heat	Dedicated storage
Illinois Basin West CarbonSAFE	United States	Prairie Research Institute (University of Illinois)	Storage	Coal	2023				Planned					39.755466	-89.602576	Power and heat	Dedicated storage
